# Supplementary material for: Targeting adipocyte ESRRA promotes osteogenesis and vascular formation in adipocyte-rich bone marrow
Source: Nat Commun. 2024 May 4;15:3769. doi: 10.1038/s41467-024-48255-8 (PMC11069533; doi:10.1038/s41467-024-48255-8)
Supplement: Supplementary file 4 — Source Data [file 41467_2024_48255_MOESM4_ESM.xlsx]

## Sheet: Figure 1b
1b
	body weight
	Esrrafl/fl-NCD	EsrraAKO-NCD	Esrrafl/fl-DIO	EsrraAKO-DIO
	32.07	32.73	50.14	42.36
	31.67	32.69	46.14	49
	31.37	28.94	37.23	35.25
	32.52	32.24	46.7	38.53
	31.92	33.77	49.07	33.59
	30.14	30.73	40.53	36.06
Mean	31.615	31.85	44.9683	39.1317
SD	0.819482	1.73442	5.05019	5.7163
	Two-way ANOVA with Fisher’s LSD post hoc test
	Esrrafl/fl-NCD vs. EsrraAKO--NCD			0.785
	Esrrafl/fl-NCD vs. Esrrafl/fl-DIO			<.001
	Esrrafl/fl-DIO vs. EsrraAKO-DIO			0.054

## Sheet: Figure 1c
1c
	gonadal white adipose tissue
	Esrrafl/fl-NCD	EsrraAKO-NCD	Esrrafl/fl-DIO	EsrraAKO-DIO
	0.2358	0.7853	2.45	1.77
	0.847	0.4915	3.125	1.28
	0.2127	0.2984	2.29	1.5
	0.55723	0.2693	1.87	2.95
	0.673	0.5499	3.18	2.35
	0.198	0.21414	2.2	2.2
Mean	0.453955	0.434757	2.51917	2.00833
SD	0.277287	0.216333	0.526179	0.614147
	Two-way ANOVA with Fisher’s LSD post hoc test
	Esrrafl/fl-NCD vs. EsrraAKO--NCD			0.941
	Esrrafl/fl-NCD vs. Esrrafl/fl-DIO			<.001
	Esrrafl/fl-DIO vs. EsrraAKO-DIO			0.059
	inguinal white adipose tissue
	Esrrafl/fl-NCD	EsrraAKO-NCD	Esrrafl/fl-DIO	EsrraAKO-DIO
	0.4978	0.3833	3.5	1.28
	0.3168	0.3642	3.36	3.52
	0.2554	0.3026	1.6	2.14
	0.349	0.5135	1.59	3.35
	0.4982	0.2308	2.84	1.73
	0.419	0.4278	1.84	1.5
Mean	0.389367	0.370367	2.455	2.25333
SD	0.0993208	0.0980431	0.885071	0.960076
	Two-way ANOVA with Fisher’s LSD post hoc test
	Esrrafl/fl-NCD vs. EsrraAKO--NCD			0.961
	Esrrafl/fl-NCD vs. Esrrafl/fl-DIO			<.001
	Esrrafl/fl-DIO vs. EsrraAKO-DIO			0.601
	mesenteric white adipose tissue
	Esrrafl/fl-NCD	EsrraAKO-NCD	Esrrafl/fl-DIO	EsrraAKO-DIO
	0.0691	0.0681	1.367	0.3
	0.078	0.1068	1.3	0.557
	0.103	0.0902	1.4	0.69
	0.1132	0.1006	1.12	0.73
	0.0807	0.0962	1.14	1.49
	0.1387	0.1334	0.6	1.41
Mean	0.0971167	0.0992167	1.1545	0.862833
SD	0.0262387	0.0213849	0.295116	0.4797
	Two-way ANOVA with Fisher’s LSD post hoc test
	Esrrafl/fl-NCD vs. EsrraAKO--NCD			0.99
	Esrrafl/fl-NCD vs. Esrrafl/fl-DIO			<.001
	Esrrafl/fl-DIO vs. EsrraAKO-DIO			0.088

## Sheet: Figure 1d
1d
	TG
	Esrrafl/fl-NCD	EsrraAKO-NCD	Esrrafl/fl-DIO	EsrraAKO-DIO
	1.47674	1.74253	2.19103	1.94186
	1.39369	1.71761	2.2907	2.33223
	2.18272	2.12459	1.95847	1.78405
	1.1113	1.34385	1.76744	1.5598
	0.928571	1.1196	1.86711	2.18272
	1.51329	1.5515	2.34053	2.27409
Mean	1.43439	1.59994	2.06921	2.01246
SD	0.431259	0.348735	0.237354	0.303889
	Two-way ANOVA with Fisher’s LSD post hoc test
	Esrrafl/fl-NCD vs. EsrraAKO--NCD			0.406
	Esrrafl/fl-NCD vs. Esrrafl/fl-DIO			0.004
	Esrrafl/fl-DIO vs. EsrraAKO-DIO			0.774
	FFA
	Esrrafl/fl-NCD	EsrraAKO-NCD	Esrrafl/fl-DIO	EsrraAKO-DIO
	0.868747	0.895643	0.927918	1.27219
	1.00861	0.927918	1.14309	0.927918
	0.63744	0.406132	0.98709	1.23453
	0.411512	0.400753	0.992469	0.91716
	0.755783	0.820334	1.29909	0.997848
	0.944056	0.814954	1.32598	0.981711
Mean	0.771024	0.710956	1.11261	1.05523
SD	0.220573	0.242117	0.170605	0.156966
	Two-way ANOVA with Fisher’s LSD post hoc test
	Esrrafl/fl-NCD vs. EsrraAKO--NCD			0.61
	Esrrafl/fl-NCD vs. Esrrafl/fl-DIO			0.008
	Esrrafl/fl-DIO vs. EsrraAKO-DIO			0.626

## Sheet: Figure 1e
1e
	Leptin
	Esrrafl/fl-NCD	EsrraAKO-NCD	Esrrafl/fl-DIO	EsrraAKO-DIO
	0.245714	0.274286	27.2029	24.2029
	0.688571	0.552857	27.1743	22.7314
	0.345714	0.402857	11.1671	9.58143
	0.86	0.995714	26.36	6.09571
	0.46	0.267143	25.0457	14.01
	0.731429	0.324286	26.9243	13.6957
Mean	0.555238	0.469524	23.979	15.0529
SD	0.24103	0.278724	6.32817	7.15233
	Two-way ANOVA with Fisher’s LSD post hoc test
	Esrrafl/fl-NCD vs. EsrraAKO--NCD			0.976
	Esrrafl/fl-NCD vs. Esrrafl/fl-DIO			<.001
	Esrrafl/fl-DIO vs. EsrraAKO-DIO			0.004
	IL6
	Esrrafl/fl-NCD	EsrraAKO-NCD	Esrrafl/fl-DIO	EsrraAKO-DIO
	17.9246	16.3749	50.8553	54.1484
	12.2424	14.8252	46.4645	56.3438
	10.6928	8.62652	47.5622	51.953
	13.7921	7.07684	50.8553	37.683
	14.3087	8.10996	48.6599	45.3668
	10.6928	15.3418	50.8553	69.516
Mean	13.2756	11.7259	49.2088	52.5018
SD	2.73338	4.20925	1.93268	10.7495
	Two-way ANOVA with Fisher’s LSD post hoc test
	Esrrafl/fl-NCD vs. EsrraAKO--NCD			0.66
	Esrrafl/fl-NCD vs. Esrrafl/fl-DIO			<.001
	Esrrafl/fl-DIO vs. EsrraAKO-DIO			0.354
	TNFa
	Esrrafl/fl-NCD	EsrraAKO-NCD	Esrrafl/fl-DIO	EsrraAKO-DIO
	56.8629	55.0476	121.308	108.6
	54.1399	55.9552	101.339	122.216
	65.9397	98.616	117.677	114.046
	99.5237	62.309	129.477	104.97
	85.9085	57.7706	132.2	99.5237
	91.3546	85.0008	123.123	118.585
Mean	75.6215	69.1165	120.854	111.323
SD	19.1403	18.2689	10.9487	8.55335
	Two-way ANOVA with Fisher’s LSD post hoc test
	Esrrafl/fl-NCD vs. EsrraAKO--NCD			0.46
	Esrrafl/fl-NCD vs. Esrrafl/fl-DIO			<.001
	Esrrafl/fl-DIO vs. EsrraAKO-DIO			0.282

## Sheet: Figure 1g
1g
	BV/TV								Tb.N
	Esrrafl/fl-NCD	EsrraAKO-NCD	Esrrafl/fl-DIO	EsrraAKO-DIO					Esrrafl/fl-NCD	EsrraAKO-NCD	Esrrafl/fl-DIO	EsrraAKO-DIO
	17.7605	18.4011	14.8063	14.9087					3.53979	3.66748	3.31024	3.32234
	16.1802	19.1167	13.5003	15.1135					3.41662	3.80656	3.03745	3.43223
	17.605	17.6443	14.5579	16.4603					3.77324	3.53919	3.22012	3.77938
	17.1885	14.611	12.1464	17.1312					3.86852	3.32112	2.74942	3.55608
	17.7076	16.8729	12.9457	17.1312					3.73508	3.83779	2.93438	3.55608
	18.9323	18.1459	12.9857	15.4775					3.85361	3.62787	1.9428	3.46015
Mean	17.5623	17.4653	13.4904	16.0371				Mean	3.69781	3.63334	2.86573	3.51771
SD	0.89323	1.58722	1.02265	1.00125				SD	0.181401	0.189392	0.494512	0.155052
	Two-way ANOVA with Fisher’s LSD post hoc test								Two-way ANOVA with Fisher’s LSD post hoc test
	Esrrafl/fl-NCD vs. EsrraAKO--NCD			0.886					Esrrafl/fl-NCD vs. EsrraAKO--NCD			0.705
	Esrrafl/fl-NCD vs. Esrrafl/fl-DIO			<.001					Esrrafl/fl-NCD vs. Esrrafl/fl-DIO			<.001
	Esrrafl/fl-DIO vs. EsrraAKO-DIO			0.001					Esrrafl/fl-DIO vs. EsrraAKO-DIO			<.001
	Tb.Th
	Esrrafl/fl-NCD	EsrraAKO-NCD	Esrrafl/fl-DIO	EsrraAKO-DIO					Tb.Sp
	0.068733	0.068985	0.03473	0.04587					Esrrafl/fl-NCD	EsrraAKO-NCD	Esrrafl/fl-DIO	EsrraAKO-DIO
	0.066951	0.068112	0.04245	0.04503					0.24609	0.20669	0.41791	0.35422
	0.063486	0.069489	0.04521	0.04455					0.25033	0.21717	0.50106	0.30141
	0.059922	0.056655	0.04418	0.04573					0.20608	0.25043	0.27947	0.27016
	0.064746	0.059454	0.04012	0.04504					0.19565	0.20788	0.36948	0.29256
	0.066348	0.069048	0.03413	0.04865					0.218	0.18443	0.43819	0.29151
Mean	0.065031	0.0652905	0.0401367	0.0458117					0.21854	0.22263	0.5003	0.31866
SD	0.00308855	0.00569198	0.00474871	0.00147407				Mean	0.222448	0.214872	0.417735	0.304753
	Two-way ANOVA with Fisher’s LSD post hoc test							SD	0.0217138	0.0217825	0.0844088	0.028887
	Esrrafl/fl-NCD vs. EsrraAKO--NCD			0.913					Two-way ANOVA with Fisher’s LSD post hoc test
	Esrrafl/fl-NCD vs. Esrrafl/fl-DIO			<.001					Esrrafl/fl-NCD vs. EsrraAKO--NCD			0.784
	Esrrafl/fl-DIO vs. EsrraAKO-DIO			0.026					Esrrafl/fl-NCD vs. Esrrafl/fl-DIO			<.001
									Esrrafl/fl-DIO vs. EsrraAKO-DIO			<.001

## Sheet: Figure 1h
1h
	Ob.S/BS
	Esrrafl/fl-NCD	EsrraAKO-NCD	Esrrafl/fl-DIO	EsrraAKO-DIO
	17.7342	15.4545	5.45404	11.4973
	19.8208	21.6815	8.84606	13.3201
	15.996	16.6486	14.7378	15.5703
	18.2237	18.5076	12.723	14.9651
	18.5871	18.7198	6.87463	15.4918
	19.9107	15.4196	10.02	12.0776
Mean	18.3788	17.7386	9.77592	13.8204
SD	1.45513	2.40345	3.50216	1.78049
	Two-way ANOVA with Fisher’s LSD post hoc test
	Esrrafl/fl-NCD vs. EsrraAKO--NCD			0.651
	Esrrafl/fl-NCD vs. Esrrafl/fl-DIO			<.001
	Esrrafl/fl-DIO vs. EsrraAKO-DIO			0.009
	Ob.N/BS
	Esrrafl/fl-NCD	EsrraAKO-NCD	Esrrafl/fl-DIO	EsrraAKO-DIO
	32.3868	35.437	26.439	35.706
	35.6786	27.0392	31.129	30.261
	37.9873	35.7445	9.182	32.455
	31.7244	39.1882	16.299	44.809
	27.6755	35.2852	18.319	29.035
	31.5643	38.731	13.514	16.029
Mean	32.8362	35.2375	19.147	31.3825
SD	3.58612	4.36633	8.20451	9.40864
	Two-way ANOVA with Fisher’s LSD post hoc test
	Esrrafl/fl-NCD vs. EsrraAKO--NCD			0.551
	Esrrafl/fl-NCD vs. Esrrafl/fl-DIO			0.002
	Esrrafl/fl-DIO vs. EsrraAKO-DIO			0.006

## Sheet: Figure 1i
1i
	MAR
	Esrrafl/fl-NCD	EsrraAKO-NCD	Esrrafl/fl-DIO	EsrraAKO-DIO
	1.49573	0.91765	0.6205	0.8377
	0.795732	0.805938	0.3489	0.7963
	0.806063	1.65458	0.4562	0.8393
	0.806063	0.654583	0.3137	1.02
	1.26744	1.16175	0.3359	1.693
	1.78305	0.757	0.8796	1.742
Mean	1.15901	0.991917	0.492467	1.15472
SD	0.423245	0.367982	0.221207	0.443001
	Two-way ANOVA with Fisher’s LSD post hoc test
	Esrrafl/fl-NCD vs. EsrraAKO--NCD			0.448
	Esrrafl/fl-NCD vs. Esrrafl/fl-DIO			0.006
	Esrrafl/fl-DIO vs. EsrraAKO-DIO			0.006
	BFR/BS
	Esrrafl/fl-NCD	EsrraAKO-NCD	Esrrafl/fl-DIO	EsrraAKO-DIO
	0.253851	0.283761	0.136787	0.260241
	0.361302	0.309357	0.119435	0.2488
	0.348655	0.2912	0.204048	0.234834
	0.306166	0.201926	0.139575	0.164548
	0.315779	0.277144	0.1668	0.163607
	0.337224	0.337077	0.163297	0.313197
Mean	0.320496	0.283411	0.15499	0.230871
SD	0.0384891	0.045372	0.0298272	0.0581387
	Two-way ANOVA with Fisher’s LSD post hoc test
	Esrrafl/fl-NCD vs. EsrraAKO--NCD			0.162
	Esrrafl/fl-NCD vs. Esrrafl/fl-DIO			<.001
	Esrrafl/fl-DIO vs. EsrraAKO-DIO			0.007

## Sheet: Figure 1j
1j
	Oc.S/BS
	Esrrafl/fl-NCD	EsrraAKO-NCD	Esrrafl/fl-DIO	EsrraAKO-DIO
	8.33681	6.91454	9.65276	9.60431
	8.84291	4.74793	8.43212	20.2969
	8.51041	8.07681	16.1804	19.3162
	4.25933	6.68599	14.6587	13.5083
	8.7928	6.80193	22.8215	11.609
	7.91132	10.8167	15.1499	16.6917
Mean	7.7756	7.34065	14.4826	15.1711
SD	1.75564	2.01233	5.15424	4.29443
	Two-way ANOVA with Fisher’s LSD post hoc test
	Esrrafl/fl-NCD vs. EsrraAKO--NCD			0.837
	Esrrafl/fl-NCD vs. Esrrafl/fl-DIO			0.004
	Esrrafl/fl-DIO vs. EsrraAKO-DIO			0.745
	Oc.N/BS
	Esrrafl/fl-NCD	Esrrafl/fl-NCD	Esrrafl/fl-DIO	EsrraAKO-DIO
	7.35221	3.43794	7.8101	6.00388
	5.21378	4.44435	13.807	11.0606
	2.50622	5.37643	9.92014	6.97131
	5.33356	8.2988	7.28033	12.5891
	4.63411	7.80523	13.819	7.97442
	8.97149	8.78782	9.2059	7.04968
Mean	5.66856	6.35843	10.3071	8.60816
SD	2.24203	2.23238	2.87547	2.61359
	Two-way ANOVA with Fisher’s LSD post hoc test
	Esrrafl/fl-NCD vs. EsrraAKO--NCD			0.639
	Esrrafl/fl-NCD vs. Esrrafl/fl-DIO			0.004
	Esrrafl/fl-DIO vs. EsrraAKO-DIO			0.254

## Sheet: Figure 1k
1k
	P1NP
	Esrrafl/fl-NCD	EsrraAKO-NCD	Esrrafl/fl-DIO	EsrraAKO-DIO
	121.594	104.3	60.5103	74.9828
	116.755	110.911	63.6035	74.8793
	122.375	123.75	58.5793	79.6414
	98.5	127.292	66.6724	67.431
	109.907	121.662	67.9483	80.6207
	129.643	125.662	63.3276	81.8448
Mean	116.462	118.93	63.4402	76.5667
SD	10.9611	9.2117	3.55026	5.33973
	Two-way ANOVA with Fisher’s LSD post hoc test
	Esrrafl/fl-NCD vs. EsrraAKO--NCD			0.592
	Esrrafl/fl-NCD vs. Esrrafl/fl-DIO			<.001
	Esrrafl/fl-DIO vs. EsrraAKO-DIO			0.009

## Sheet: Figure 1l
1l
	CTX1
	Esrrafl/fl-NCD	EsrraAKO-NCD	Esrrafl/fl-DIO	EsrraAKO-DIO
	2.46658	2.34135	4.23257	2.33029
	1.51431	3.20063	7.68774	7.68774
	1.84762	1.10776	3.88666	5.62381
	4.29314	2.12973	5.8134	5.1155
	1.40378	2.8164	3.42007	4.27286
	2.91134	3.85001	3.14056	2.42028
Mean	2.40613	2.57431	4.69683	4.57508
SD	1.08919	0.946678	1.73875	2.04226
	Two-way ANOVA with Fisher’s LSD post hoc test
	Esrrafl/fl-NCD vs. EsrraAKO--NCD			0.85
	Esrrafl/fl-NCD vs. Esrrafl/fl-DIO			0.017
	Esrrafl/fl-DIO vs. EsrraAKO-DIO			0.891

[truncated: 98 more sheets: Figure 1n, Figure 2b, Figure 2c, Figure 2d, Figure 2f, Figure 2g, Figure 2h, Figure 2i, Figure 2j, Figure 2k, Figure 2m, Figure 3b, Figure 3c, Figure 3h, Figure 3i, Figure 3j, Figure 4a, Figure 4b, Figure 4c, Figure 4d …]
